# Supplementary material for: Age-stratified gut microbial changes in diarrheal calves: insights from 16S rRNA sequencing across early development
Source: Front Microbiol. 2025 Sep 15;16:1633162. doi: 10.3389/fmicb.2025.1633162 (PMC12477723; doi:10.3389/fmicb.2025.1633162)
Supplement: Supplementary file 1 [file Table_1.xlsx]

## Sheet: Table S1
Table S1. The standard operating procedure of the calf feeding
Age(days)	Milk					aStarter Feed
	Type	Daily Feeding Amount(L/day)	Daily Feeding Frequency	Feeding Time	Intake Verification	bMaximum Daily Amount(g/day)	Daily Feeding Frequency	Renewal Time
1	ccolostrum	6	2	1 hour after birth；9 hour after birth	oral feeder	0	0
2-7	whole milk	6		7：00；16：00	dThe remaining amount is weighed and recorded 15 min after feeding	250	ad libitum	8：00
8-21		8
22-30		10				500
a: The purpose of placing starter feed is to to encourage its consumption; b: No calf exceeded the daily maximum limit during the observation period; c: Colostrum was collected from healthy cows within 6 hours of calving and stored at -20°C for up to 30 days; d: The remaining amount of all calves during the observation period is 0.
