# Supplementary material for: Age-stratified gut microbial changes in diarrheal calves: insights from 16S rRNA sequencing across early development
Source: Front Microbiol. 2025 Sep 15;16:1633162. doi: 10.3389/fmicb.2025.1633162 (PMC12477723; doi:10.3389/fmicb.2025.1633162)
Supplement: Supplementary file 2 [file Table_2.xlsx]

## Sheet: Table S2
Table S2. Nutritional compositions of the feed
Feed type	Nutrients composition	Concentration	Data Source
Colostrum	IgG,g/L	94.1±20.6	DD-2 digital refractometer, MISCO, USA
Whole Milk	Protein,g/100g,≥	2.8	farm (commercial raw milk compliant with GB 19301-2010)
	Fat,g/100g,≥	3.1
	Non-fat milk solids, g/100g,≥	8.1
Starter feed	Crude protein (CP), %, ≥	22	Inner Mongolia Muquanyuanying Feed CO., Ltd.
	Crude fiber (CF), %, ≤	10
	Ash, %, ≤	8.5
	Calcium (Ca), %	0.5–2.0
	Total phosphorus (P), %, ≥	0.4
	Lysine, %, ≥	0.8
	Sodium chloride (NaCl)	0.4–1.9
	Moisture, %, ≤	14
