# Supplementary material for: Age-stratified gut microbial changes in diarrheal calves: insights from 16S rRNA sequencing across early development
Source: Front Microbiol. 2025 Sep 15;16:1633162. doi: 10.3389/fmicb.2025.1633162 (PMC12477723; doi:10.3389/fmicb.2025.1633162)
Supplement: Supplementary file 3 [file Table_3.xlsx]

## Sheet: Sheet1
Table S3.Information of 60 calves involved finnally in this study
CalfID	Brith Body Weight	Age(days)	Fecal Score	Morphological Description	Status Group	Status-Age Group
D0101	35	1	3	Watery and sifts through bedding	Diarrheal group	D01
D0102	40	1	3	Watery and sifts through bedding	Diarrheal group	D01
D0103	38	1	3	Watery and sifts through bedding	Diarrheal group	D01
D0104	31	1	2	Loose but remains on bedding	Diarrheal group	D01
D0105	34	1	3	Watery and sifts through bedding	Diarrheal group	D01
D0106	31	1	2	Loose but remains on bedding	Diarrheal group	D01
D0107	37	1	3	Watery and sifts through bedding	Diarrheal group	D01
D0108	33	1	3	Watery and sifts through bedding	Diarrheal group	D01
D0109	41	1	2	Loose but remains on bedding	Diarrheal group	D01
D0110	44	1	3	Watery and sifts through bedding	Diarrheal group	D01
D2101	39	21	2	Loose but remains on bedding	Diarrheal group	D21
D2102	40	21	3	Watery and sifts through bedding	Diarrheal group	D21
D2103	33	21	2	Loose but remains on bedding	Diarrheal group	D21
D2104	41	21	3	Watery and sifts through bedding	Diarrheal group	D21
D2105	39	21	2	Loose but remains on bedding	Diarrheal group	D21
D2106	42	21	2	Loose but remains on bedding	Diarrheal group	D21
D2107	36	21	2	Loose but remains on bedding	Diarrheal group	D21
D2108	33	21	3	Watery and sifts through bedding	Diarrheal group	D21
D2109	37	21	2	Loose but remains on bedding	Diarrheal group	D21
D2110	33	21	3	Watery and sifts through bedding	Diarrheal group	D21
D3001	36	30	2	Loose but remains on bedding	Diarrheal group	D30
D3002	32	30	2	Loose but remains on bedding	Diarrheal group	D30
D3003	37	30	3	Watery and sifts through bedding	Diarrheal group	D30
D3004	42	30	3	Watery and sifts through bedding	Diarrheal group	D30
D3005	34	30	2	Loose but remains on bedding	Diarrheal group	D30
D3006	37	30	3	Watery and sifts through bedding	Diarrheal group	D30
D3007	41	30	2	Loose but remains on bedding	Diarrheal group	D30
D3008	36	30	2	Loose but remains on bedding	Diarrheal group	D30
D3009	39	30	2	Loose but remains on bedding	Diarrheal group	D30
D3010	44	30	2	Loose but remains on bedding	Diarrheal group	D30
H0101	40	1	0	Normal	Healthy group	H01
H0102	40	1	1	Semi-formed/pasty	Healthy group	H01
H0103	37	1	0	Normal	Healthy group	H01
H0104	34	1	0	Normal	Healthy group	H01
H0105	35	1	0	Normal	Healthy group	H01
H0106	45	1	0	Normal	Healthy group	H01
H0107	34	1	0	Normal	Healthy group	H01
H0108	40	1	0	Normal	Healthy group	H01
H0109	41	1	0	Normal	Healthy group	H01
H0110	34	1	1	Semi-formed/pasty	Healthy group	H01
H2101	39	21	1	Semi-formed/pasty	Healthy group	H21
H2102	39	21	0	Normal	Healthy group	H21
H2103	37	21	0	Normal	Healthy group	H21
H2104	33	21	0	Normal	Healthy group	H21
H2105	32	21	0	Normal	Healthy group	H21
H2106	39	21	0	Normal	Healthy group	H21
H2107	38	21	0	Normal	Healthy group	H21
H2108	38	21	0	Normal	Healthy group	H21
H2109	39	21	0	Normal	Healthy group	H21
H2110	40	21	0	Normal	Healthy group	H21
H3001	42	30	1	Semi-formed/pasty	Healthy group	H30
H3002	38	30	0	Normal	Healthy group	H30
H3003	41	30	0	Normal	Healthy group	H30
H3004	35	30	0	Normal	Healthy group	H30
H3005	42	30	0	Normal	Healthy group	H30
H3006	36	30	0	Normal	Healthy group	H30
H3007	40	30	0	Normal	Healthy group	H30
H3008	39	30	0	Normal	Healthy group	H30
H3009	40	30	0	Normal	Healthy group	H30
H3010	37	30	0	Normal	Healthy group	H30
